# Supplementary material for: Development of a Curcumin-Loaded Hyaluronic Acid Nanogel Formulation Using Wet Granulation Method for Enhanced Dissolution and Stability
Source: Gels. 2025 Jul 29;11(8):585. doi: 10.3390/gels11080585 (PMC12385313; doi:10.3390/gels11080585)
Supplement: Supplementary file 1 [file gels-11-00585-s001.zip]

Archive with 1 entries (1 files):
- gels-3717752-supplementary.pdf
